# Supplementary material for: On the interpretability and computational reliability of frequency-domain Granger causality
Source: F1000Res. 2017 Sep 20;6:1710. [Version 1] doi: 10.12688/f1000research.12694.1 (PMC5676195; doi:10.12688/f1000research.12694.1)
Supplement: Codes to compute frequency-domain Granger causality in linear stochastic processes — The package contains Matlab scripts and functions that allow to reproduce the simulations of Stokes and Purdon, and to compare for these simulations: (i) the standard vector autoregressive estimator and the updated state space estimator of the spectral Granger-Geweke causality measure; (ii) the spectral Granger-Geweke causality measure with the directed coherence measure. [file f1000research-6-13747-s0000.tgz]

Archive with 1 entries (1 files):
- e83feff5-28b0-457f-bdc1-7902777365cd_codes.zip
